# Supplementary material for: Mobile Health, Disease Knowledge, and Self-Care Behavior in Chronic Kidney Disease: A Prospective Cohort Study
Source: J Pers Med. 2021 Aug 27;11(9):845. doi: 10.3390/jpm11090845 (PMC8469557; doi:10.3390/jpm11090845)
Supplement: Supplementary file 1 [file jpm-11-00845-s001.zip]

Archive with 1 entries (1 files):
- jpm-1328316-supplementary.pdf
